# Supplementary material for: Evaluation of the diagnostic performance of PanbioTM Abbott SARS-CoV-2 rapid antigen test for the detection of COVID-19 from suspects attending ALERT center
Source: PLoS One. 2022 Nov 22;17(11):e0277779. doi: 10.1371/journal.pone.0277779 (PMC9681070; doi:10.1371/journal.pone.0277779)
Supplement: S1 Dataset — (XLSX) [file pone.0277779.s001.xlsx]

## Sheet: Sheet1
S.No	Date	Study code	Age	Sex	Region	Zone	Woreda	Living area	Marital status	Occupation	Vaccination	Symptom	Cough	Fever	Shortness of breath	Sore throat	Head ache	Easy fatigue	Onset of symptom	Chronic conditions	Contact	Specimen type	RDT Ag test	RT PCR	CT value
1	15/12/2021	22022	29	F	Addis ababa	K/Keranyo	1	Urban	Married	Governmental employee	Vaccinated	Yes	yes	yes	No	Yes	Yes	Yes	13/12/2021	No	Workplace	NP	Positive	Positive	24.1499
2	21/12/2021	21995	36	M	Addis ababa	N/S/L	6	Urban	Married	Self employed	Non vaccinated	Yes	yes	yes	No	Yes	Yes	Yes	19/12/2021	No	House hold	NP	Negative	Negative	N/A
3	21/12/2021	21984	29	F	Addis ababa	Addis Ketema	1	Urban	Married	Governmental employee	Vaccinated	Yes	yes	yes	No	No	Yes	No	21/12/2021	No	Workplace	NP	Negative	Negative	N/A
4	21/122021	21983	32	F	Addis ababa	K/Keranyo	5	Urban	Married	Governmental employee	Vaccinated	Yes	No	No	No	Yes	Yes	Yes	19/12/2021	No	Workplace	NP	Negative	Positive	29.35
5	22/12/2021	22181	36	F	Addis ababa	Yeka	13	Urban	Married	Self employed	Vaccinated	Yes	yes	No	yes	Yes	No	Yes	20/12/2021	No	No	np	Positive	Positive	24.35
6	22/12/2021	21962	26	F	Addis ababa	Sebeta	3	Urban	Single	Self employed	Non vaccinated	Yes	yes	No	yes	No	No	No	21/12/2021	No	No	NP	Positive	Positive	25.5638
7	22/12/2021	22012	40	F	Addis ababa	Yeka	12	Urban	Married	Governmental employee	Non vaccinated	Joint pain	No	No	No	No	Yes	No	21/12/2021	No	No	NP	Positive	Positive	22.7154
8	22/12/2021	22003	82	M	Addis ababa	K/Keranyo	1	Urban	Married	Retired	Non vaccinated	Yes	yes	No	yes	No	No	No	22/12/2021	Hyper tension	No	NP	Negative	Negative	N/A
9	22/12/2021	22004	42	M	Addis ababa	N/S/L	5	Urban	Married	Governmental employee	Vaccinated	Yes	yes	yes	No	No	No	No	22/12/2021	No	No	NP	Negative	Negative	N/A
10	22/12/2021	22005	39	M	Addis ababa	K/Keranyo	1	Urban	Married	Governmental employee	Non vaccinated	Yes	yes	No	yes	No	No	No	22/12/2021	Asthmatic	No	NP	Negative	Negative	N/A
11	22/12/2021	22002	35	F	Addis ababa	N/S/L	2	Urban	Married	Governmental employee	Non vaccinated	Yes	yes	No	No	No	No	No	22/12/2021	No	No	NP	Positive	Positive	23.926
12	23/12/2021	26796	48	M	Addis ababa	N/S/L	2	Urban	Married	Governmental employee	Non vaccinated	Yes	yes	No	No	No	Yes	Yes	22/12/2021	No	Workplace	NP	Negative	Negative	N/A
13	23/12/2021	26797	28	F	Addis ababa	Arada	1	Urban	Single	Governmental employee	Non vaccinated	Yes	No	yes	No	Yes	Yes	Yes	22/12/2021	No	Workplace	NP	Positive	Positive	21.47
14	23/12/2021	26798	22	F	Addis ababa	K/Keranyo	5	Urban	Single	Governmental employee	Vaccinated	Yes	yes	yes	No	No	Yes	Yes	19/12/2021	No	No	NP	Positive	Positive	20.78
15	23/12/2021	21985	45	F	Addis ababa	N/S/L	2	Urban	Married	Governmental employee	Vaccinated	Yes	yes	No	No	Yes	Yes	Yes	22/12/2021	No	Workplace	NP	Negative	Negative	N/A
16	23/12/2021	21986	23	M	Addis ababa	Addis Ketema	8	Urban	Single	Governmental employee	Vaccinated	Yes	yes	No	No	No	Yes	No	22/12/2021	No	Workplace	NP	Negative	Negative	N/A
17	23/12/2021	22182	29	F	Addis ababa	K/Keranyo	2	Urban	Married	Governmental employee	Non vaccinated	Yes	yes	No	No	Yes	Yes	No	23/12/2021	No	Workplace	NP	Negative	Positive	27.89
18	23/12/2021	21987	24	F	Addis ababa	K/Keranyo	2	Urban	Single	Governmental employee	Non vaccinated	Yes	yes	No	No	Yes	Yes	Yes	23/12/2021	No	Workplace	NP	Positive	Positive	24.88
19	23/12/2021	21998	56	M	Addis ababa	K/Keranyo	1	Urban	Married	Governmental employee	Non vaccinated	Yes	yes	yes	No	No	Yes	No	21/12/2021	Hyper tension	No	NP	Positive	Positive	23.14
20	23/12/2021	21999	35	F	Addis ababa	K/Keranyo	1	Urban	Married	Governmental employee	Non vaccinated	Yes	No	No	No	No	No	Yes	21/12/2021	No	Workplace	NP	Negative	Positive	26.0885
21	23/12/2021	22000	24	F	Addis ababa	K/Keranyo	9	Urban	Single	Governmental employee	Non vaccinated	Joint pain	No	No	No	No	No	No	21/12/2021	No	Workplace	NP	Positive	Positive	19.6596
22	23/12/2021	22001	37	F	Addis ababa	K/Keranyo	1	Urban	Married	Self employed	Non vaccinated	No	No	No	No	No	No	No	N/A	No	No	NP	Positive	Positive	18.2987
23	23/12/2021	21997	27	F	Addis ababa	K/Keranyo	4	Urban	Single	Governmental employee	Non vaccinated	Yes	yes	No	No	No	No	No	22/12/2021	No	Workplace	NP	Negative	Negative	N/A
24	23/12/2021	21963	28	F	Addis ababa	K/Keranyo	1	Urban	Single	Governmental employee	Non vaccinated	Yes	yes	No	No	No	Yes	No	22/12/2021	No	No	NP	Positive	Positive	20.0762
25	23/12/2021	22027	40	F	Addis ababa	K/Keranyo	1	Urban	Married	Governmental employee	Vaccinated	Yes	yes	No	No	Yes	Yes	Yes	22/12/2021	No	No	NP	Negative	Negative	N/A
26	24/12/2021	26795	23	M	Addis ababa	Arada	7	Urban	Single	Student	Non vaccinated	Yes	yes	No	No	Yes	Yes	No	23/12/2021	No	Workplace	NP	Negative	Negative	N/A
27	24/12/2021	22008	36	M	Addis ababa	K/Keranyo	1	Urban	Single	Governmental employee	Non vaccinated	No	No	No	No	No	No	No	N/A	No	No	NP	Negative	Negative	N/A
28	24/12/2021	22013	45	M	Addis ababa	K/Keranyo	8	Urban	Married	Governmental employee	Vaccinated	Yes	yes	No	No	No	No	No	23/12/2021	No	No	NP	Negative	Negative	N/A
29	24/12/2021	22011	53	F	Addis ababa	K/Keranyo	1	Urban	Married	Governmental employee	Non vaccinated	Joint pain	yes	No	No	Yes	Yes	No	23/12/2021	No	No	NP	Positive	Positive	17.1166
30	24/12/2021	22010	2	F	Addis ababa	K/Keranyo	2	Urban	living with partner	child	Non vaccinated	Yes	yes	No	No	No	No	No	23/12/2021	No	No	NP	Negative	Negative	N/A
31	24/12/2021	22007	58	M	Addis ababa	K/Keranyo	1	Urban	Married	Governmental employee	Non vaccinated	Yes	yes	No	No	No	No	No	23/12/2021	No	No	NP	Negative	Negative	N/A
32	27/12/2021	1710	29	F	Addis ababa	K/Keranyo	2	Urban	Married	Governmental employee	Vaccinated	Yes	yes	No	No	No	No	Yes	23/12/2021	No	No	NP	Positive	Positive	24.77
33	27/12/2021	1757	30	M	Addis ababa	K/Keranyo	2	Urban	Single	Governmental employee	Vaccinated	Yes	No	yes	No	Yes	No	No	25/12/2021	No	No	NP	Negative	Negative	N/A
34	29/12/2021	1756	30	F	Addis ababa	Addis Ketema	7	Urban	Single	Governmental employee	Vaccinated	Yes	yes	No	yes	Yes	No	No	26/12/2021	No	Workplace	NP	Negative	Negative	N/A
35	29/12/2021	21785	23	F	Addis ababa	N/S/L	8	Urban	Single	Governmental employee	Vaccinated	Yes	yes	yes	No	Yes	Yes	No	27/12/2021	No	No	NP	Negative	Negative	N/A
36	27/12/2021	21704	70	F	Addis ababa	K/Keranyo	3	Urban	Married	House wife	Non vaccinated	Yes	yes	No	yes	No	No	No	25/12/2021	Chronic Cardiac Disease	No	NP	Positive	Positive	28.33
37	25/12/2021	21681	23	M	NORTH SHOA	SHEWA ROBIT	N	Rural	Single	Unemployed	Non vaccinated	Yes	yes	No	No	Yes	Yes	Yes	23/12/2021	No	No	NP	Negative	Positive	29.56
38	22/12/2021	21693	18	F	Addis ababa	N/S/L	1	Urban	Single	Unemployed	Non vaccinated	Yes	yes	yes	yes	No	No	Yes	20/12/2021	No	No	NP	Negative	Negative	N/A
39	25/12/2021	21686	80	M	Addis ababa	K/Keranyo	3	Urban	Married	Other	Non vaccinated	Yes	No	No	yes	No	Yes	No	23/12/2021	No	No	NP	Negative	Negative	N/A
40	25/12/2021	21683	70	M	Oromia	Sebeta		Urban	Married	Other	Vaccinated	Yes	No	No	yes	No	No	No	22/12/2021	Hyper tension	No	NP	Negative	Negative	N/A
41	25/12/2021	21688	65	M	Addis ababa	K/Keranyo	3	Urban	Married	Other	Non vaccinated	Yes	yes	No	No	No	No	No	22/12/2021	Chronic Cardiac Disease	No	NP	Negative	Negative	N/A
42	25/12/2021	21687	40	F	Addis ababa	K/Keranyo	3	Urban	Married	Governmental employee	Non vaccinated	Yes	yes	No	No	No	No	No	22/12/2021	No	No	NP	Negative	Negative	N/A
43	29/12/2021	21771	22	F	Addis ababa	K/Keranyo	1	Urban	Single	Governmental employee	Vaccinated	Yes	yes	yes	No	Yes	No	No	25/12/2021	No	No	NP	Negative	Negative	N/A
44	29/12/2022	21767	36	F	Addis ababa	Lideta	4	Urban	Married	Governmental employee	Non vaccinated		yes	yes	No	No	No	No	26/12/2021	No	No	NP	Negative	Negative	N/A
45	29/12/2021	21766	32	F	Addis ababa	K/Keranyo	12	Urban	Single	Governmental employee	Non vaccinated		yes	No	yes	No	No	No	26/12/2021	No	No	NP	Negative	Negative	N/A
46	29/12/2021	1764	32	F	Addis ababa	N/S/L	6	Urban	Married	Governmental employee	Vaccinated	Yes	No	No	No	Yes	Yes	No	24/12/2021	No	Workplace	NP	Negative	Negative	N/A
47	29/12/2021	1763	37	F	Addis ababa	Semit	10	Urban	Married	Governmental employee	Vaccinated	Yes	yes	yes	No	Yes	Yes	Yes	25/12/2021	No	Workplace	NP	Negative	Negative	N/A
48	25/12/2021	1769	38	F	Addis ababa	K/Keranyo	6	Urban	Married	Governmental employee	Vaccinated	Yes	yes	yes	No	No	Yes	Yes	22/12/2021	No	Workplace	NP	Positive	Positive	23.32
49	25/12/2021	1768	38	M	Addis ababa	Lideta	4	Urban	Married	Governmental employee	Vaccinated	Yes	yes	yes	No	Yes	Yes	Yes	22/12/2021	No	Workplace	NP	Positive	Positive	21.16
50	24/12/2021	1860	50	M	Addis ababa	K/Keranyo	1	Urban	Married	Governmental employee	Vaccinated	Yes	yes	No	No	Yes	Yes	No	22/12/2021	No	Workplace	NP	Positive	Positive	27.1359
51	24/12/2021	1858	43	F	Addis ababa	K/Keranyo	1	Urban	Married	Governmental employee	Vaccinated	Yes	yes	yes	No	Yes	Yes	Yes	22/12/2021	No	Workplace	NP	Positive	Positive	23.8248
52	26/12/2021	1857	41	M	Addis ababa	K/Keranyo	1	Urban	Married	Governmental employee	Vaccinated	Yes	No	yes	No	No	Yes	Yes	23/12/2021	No	Workplace	NP	Positive	Positive	20.3346
53	26/12/2021	1854	8	M	Addis ababa	K/Keranyo	5	Urban	living with partner	Other	Non vaccinated	No	No	No	No	No	No	No	NA	No	House hold	NP	Negative	Positive	30.4589
54	26/12/2021	1852	53	M	Addis ababa	K/Keranyo	1	Urban	Married	Governmental employee	Vaccinated	Yes	No	yes	No	No	No	No	23/12/2021	No	Workplace	NP	Positive	Positive	23.4705
55	24/12/2021	1806	38	F	Addis ababa	K/Keranyo	1	Urban	Married	Governmental employee	Vaccinated	Yes	No	yes	No	No	No	No	22/12/2021	No	No	NP	Negative	Positive	35.327
56	24/12/2021	1804	41	F	Addis ababa	K/Keranyo	5	Urban	Married	Governmental employee	Vaccinated	Yes	yes	yes	No	Yes	Yes	Yes	21/12/2021	No	Workplace	NP	Positive	Positive	21.6226
57	26/12/2021	1803	33	M	Addis ababa	K/Keranyo	1	Urban	Married	Governmental employee	Vaccinated	Yes	yes	yes	No	Yes	Yes	Yes	23/12/2021	No	Workplace	NP	Positive	Positive	24.9189
58	26/12/2021	1802	37	M	Addis ababa	K/Keranyo	1	Urban	Single	Governmental employee	Non vaccinated	Yes	yes	No	No	Yes	Yes	Yes	23/12/2021	No	Workplace	NP	Positive	Positive	26.3736
59	25/12/2021	1801	30	F	Addis ababa	K/Keranyo	1	Urban	Single	Governmental employee	Non vaccinated	Yes	yes	No	No	Yes	Yes	Yes	22/12/2021	No	Workplace	NP	Positive	Positive	22.7046
60	28/12/2021	1800	29	F	Addis ababa	K/Keranyo	1	Urban	Single	Governmental employee	Vaccinated	Yes	yes	No	No	No	Yes	Yes	26/12/2021	No	Workplace	NP	Positive	Positive	20.2387
61	25/12/2021	1797	33	F	Addis ababa	K/Keranyo	1	Urban	Married	Governmental employee	Vaccinated	Yes	yes	yes	No	Yes	Yes	Yes	23/12/2021	No	Workplace	NP	Negative	Positive	34.3632
62	27/12/2021	1796	29	F	Addis ababa	K/Keranyo	1	Urban	Single	Governmental employee	Vaccinated	Yes	yes	yes	No	Yes	Yes	Yes	23/12/2021	No	Workplace	NP	Negative	Positive	28.4331
63	23/12/2021	22026	29	F	Addis ababa	K/Keranyo	2	Urban	Single	Governmental employee	Vaccinated	Yes	yes	No	yes	No	Yes	No	20/12/2021	No	No	NP	Negative	Negative	N/A
64	28/12/2021	1794	42	M	Addis ababa	K/Keranyo	2	Urban	Married	Governmental employee	Non vaccinated	Yes	yes	yes	No	Yes	Yes	Yes	21/12/2021	No	Workplace	NP	Positive	Positive	26.1745
65	27/12/2021	1736	33	F	Addis ababa	K/Keranyo	2	Urban	Married	Governmental employee	Vaccinated	Yes	yes	yes	No	No	Yes	Yes	25/12/2021	No	Workplace	NP	Positive	Positive	29.1495
66	27/12/2021	1734	30	M	Addis ababa	N/S/L	5	Urban	Single	Driver	Non vaccinated	Yes	yes	yes	No	No	Yes	Yes	25/12/2021	No	Workplace	NP	Positive	Positive	24.6511
67	27/12/2021	1738	14	F	Addis ababa	N/S/L	2	Urban	living with partner	Other	Non vaccinated	Yes	yes	yes	yes	Yes	Yes	Yes	25/12/2021	No	House hold	NP	Positive	Positive	23.1127
68	27/12/2021	1739	26	F	Addis ababa	K/Keranyo	1	Urban	Single	Governmental employee	Non vaccinated	Yes	yes	yes	yes	Yes	Yes	Yes	25/12/2021	No	Workplace	NP	Positive	Positive	21.7673
69	27/12/2021	1741	36	M	Addis ababa	K/Keranyo	1	Urban	Married	Governmental employee	Non vaccinated	Yes	yes	yes	No	No	Yes	Yes	25/12/2021	No	Workplace	NP	Positive	Positive	28.0835
70	27/12/2021	1743	31	F	Addis ababa	K/Keranyo	10	Urban	Married	Governmental employee	Non vaccinated	Yes	No	No	No	Yes	No	No	25/12/2021	No	No	NP	Negative	Positive	33.8809
71	27/12/2021	1841	30	F	Addis ababa	N/S/L	1	Urban	Married	Governmental employee	Vaccinated	Yes	yes	yes	No	Yes	Yes	Yes	25/12/2021	No	No	NP	Negative	Negative	N/A
72	27/12/2021	1735	42	F	Addis ababa	K/Keranyo	15	Urban	Married	Governmental employee	Vaccinated	Yes	yes	No	No	Yes	Yes	Yes	27/12/2021	No	No	NP	Negative	Negative	N/A
73	27/12/2021	1737	13	M	Addis ababa	K/Keranyo	2	Urban	living with partner	Other	Non vaccinated	No	No	No	No	No	No	No	25/12/2021	No	No	NP	Negative	Negative	N/A
74	27/12/2021	1740	27	F	Addis ababa	N/S/L	1	Urban	Single	Governmental employee	Non vaccinated	Yes	yes	yes	No	No	Yes	Yes	25/12/2021	No	No	NP	Negative	Negative	N/A
75	27/12/2021	1742	28	M	Addis ababa	K/Keranyo	1	Urban	Single	Governmental employee	Non vaccinated	Yes	No	No	No	Yes	No	No	25/12/2021	No	No	NP	Negative	Negative	N/A
76	27/12/2021	1746	27	M	Addis ababa	K/Keranyo	1	Urban	Single	Governmental employee	Non vaccinated	Yes	yes	No	No	No	No	No	25/12/2021	No	Workplace	NP	Negative	Negative	39.1678
77	27/12/2021	1744	32	F	Addis ababa	Kality	1	Urban	Married	Governmental employee	Non vaccinated	Yes	yes	yes	No	Yes	Yes	Yes	25/12/2021	No	No	NP	Negative	Negative	N/A
78	25/12/2021	1729	50	F	Addis ababa	N/S/L	1	Urban	Married	Governmental employee	Non vaccinated	Yes	yes	yes	No	No	No	No	23/12/2021	HIV	No	NP	Negative	Negative	N/A
79	26/12/2021	1824	20	F	Addis ababa	K/Keranyo	1	Urban	Single	Governmental employee	Non vaccinated	Yes	yes	No	No	No	Yes	No	23/12/2021	No	No	NP	Negative	positive	37.6724
80	26/12/2021	1822	19	M	Addis ababa	K/Keranyo	1	Urban	living with partner	Other	Vaccinated	Yes	No	No	No	No	No	Yes	24/12/2021	No	No	NP	Negative	Negative	N/A
81	27/12/2021	1861	6	M	Addis ababa	K/Keranyo	5	Urban	living with partner	Other	Non vaccinated	No	No	No	No	No	No	No	24/12/2021	No	No	NP	Negative	Negative	N/A
82	27/12/2021	1856	36	F	Addis ababa	N/S/L	1	Urban	Married	Governmental employee	Vaccinated	No	No	No	No	No	No	No	25/12/2021	No	No	NP	Negative	Negative	N/A
83	28/12/2021	1927	28	F	Addis ababa	N/S/L	7	Urban	Single	Governmental employee	Vaccinated	Yes	yes	No	No	Yes	Yes	Yes	24/12/2021	No	Workplace	NP	Negative	Negative	N/A
84	27/12/2021	1851	28	F	Addis ababa	K/keranyo	1	Urban	Single	Governmental employee	Vaccinated	Yes	yes	No	No	No	Yes	Yes	24/12/2021	No	No	NP	Negative	Negative	N/A
85	27/12/2021	1847	29	F	Addis ababa	N/S/L	12	Urban	Single	Governmental employee	Vaccinated	Yes	yes	No	No	No	No	No	24/12/2021	No	No	NP	Negative	Negative	N/A
86	27/12/2021	1777	40	F	Addis ababa	N/S/L	2	Urban	Married	Governmental employee	Vaccinated	Yes	No	No	No	No	Yes	No	25/12/2021	No	No	NP	Positive	Positive	26.9903
87	27/12/2021	1774	28	F	Addis ababa	N/S/L	2	Urban	Single	Governmental employee	Vaccinated	Yes	yes	yes	No	No	No	No	25/12/2021	No	No	NP	Negative	Positive	32.805
88	27/12/2021	1772	65	F	Addis ababa	K/Keranyo	12	Urban	Married	House wife	Non vaccinated	Yes	yes	No	yes	No	No	No	25/12/2021	No	No	NP	Negative	Negative	N/A
89	28/12/2021	1811	31	F	Addis ababa	K/Keranyo	6	Urban	Married	Governmental employee	Vaccinated	Yes	No	yes	No	No	No	No	25/12/2021	No	No	NP	Negative	Negative	N/A
90	28/12/2021	1868	32	F	Addis ababa	K/Keranyo	7	Urban	Single	Governmental employee	Non vaccinated	No	No	No	No	No	No	No	25/12/2021	No	Workplace	NP	Negative	Negative	N/A
91	28/12/2021	1807	43	F	Addis ababa	N/S/L	2	Urban	Married	Governmental employee	Vaccinated	No	No	No	No	No	No	No	25/12/2021	No	Workplace	NP	Negative	Negative	N/A
92	28/12/2021	1805	36	F	Addis ababa	K/Keranyo	5	Urban	Married	Governmental employee	Vaccinated	Yes	yes	yes	No	No	No	No	25/12/2021	No	No	NP	Negative	Negative	N/A
93	27/12/2021	1798	42	F	Addis ababa	K/Keranyo	1	Urban	Married	Governmental employee	Vaccinated	Yes	yes	No	No	No	No	No	24/12/2021	No	No	NP	Negative	Negative	N/A
94	27/12/2021	1732	30	F	Addis ababa	K/Keranyo	1	Urban	Single	Governmental employee	Non vaccinated	Yes	yes	yes	No	No	Yes	No	24/12/2021	No	No	NP	Positive	Positive	30.8157
95	27/12/2021	1730	13	F	Addis ababa	N/S/L	2	Urban	living with partner	Other	Vaccinated	Yes	No	yes	No	No	Yes	Yes	25/12/2021	No	No	NP	Positive	Positive	29.6512
96	27/12/2021	1728	31	F	Addis ababa	K/Keranyo	1	Urban	Single	Governmental employee	Vaccinated	Yes	No	No	No	No	No	Yes	24/12/2021	No	Workplace	NP	Positive	Positive	32.9707
97	27/12/2021	1727	38	M	Addis ababa	N/S/L	1	Urban	Married	Governmental employee	Non vaccinated	Yes	yes	No	No	Yes	Yes	Yes	25/12/2021	No	Workplace	NP	Positive	Positive	20.1815
98	27/12/2021	1726	21	F	Addis ababa	N/S/L	1	Urban	Single	Governmental employee	Non vaccinated	Yes	yes	No	yes	No	No	No	25/12/2021	No	Workplace	NP	Negative	Positive	34.3124
99	27/12/2021	1723	46	F	Addis ababa	K/Keranyo	5	Urban	Married	Governmental employee	Non vaccinated	Yes	No	yes	No	No	No	Yes	24/12/2021	No	No	NP	Negative	Negative	N/A
100	27/12/2021	1721	31	F	Addis ababa	Bole	14	Urban	Single	Governmental employee	Vaccinated	Yes	yes	No	No	No	No	No	24/12/2021	No	No	NP	Negative	Negative	N/A
101	26/12/2021	1716	62	M	Addis ababa	K/Keranyo	1	Urban	Married	Unemployed	Non vaccinated	Yes	yes	No	No	No	No	Yes	24/12/2021	No	No	NP	Negative	Negative	N/A
102	27/12/2021	1722	39	F	Addis ababa	K/Keranyo	6	Urban	Married	Governmental employee	Non vaccinated	Yes	yes	No	No	No	No	Yes	24/12/2021	No	Workplace	NP	Negative	Positive	36.8567
103	26/12/2021	1717	38	F	Addis ababa	N/S/L	1	Urban	Married	Governmental employee	Non vaccinated	Yes	yes	yes	No	Yes	Yes	Yes	24/12/2021	Diabetes Melitus, Hyper tension	Workplace	NP	Positive	Positive	28.8717
104	26/12/2021	1715	35	M	Addis ababa	N/S/L	1	Urban	Single	Governmental employee	Non vaccinated	No	No	No	No	No	No	No	24/12/2021	No	No	NP	Negative	Negative	N/A
105	27/12/2021	1752	41	M	Addis ababa	Addis Ketema	6	Urban	Married	Governmental employee	Vaccinated	Yes	No	yes	No	Yes	No	No	24/12/2021	No	Workplace	NP	Positive	Positive	25.7187
106	27/12/2021	1751	29	F	Addis ababa	N/S/L	2	Urban	Single	Governmental employee	Vaccinated	Yes	yes	No	No	Yes	Yes	Yes	25/12/2021	No	Workplace	NP	Negative	Positive	33.1949
107	27/12/2021	1750	34	M	Addis ababa	Gulele	9	Urban	Married	Governmental employee	Vaccinated	Yes	yes	No	No	Yes	Yes	Yes	25/12/2021	No	Workplace	NP	Positive	Positive	21.5728
108	29/12/2021	1749	38	F	Addis ababa	N/S/L	2	Urban	Married	Governmental employee	Vaccinated	Yes	yes	No	No	Yes	Yes	Yes	25/12/2021	No	Workplace	NP	Positive	Positive	26.7976
109	29/12/2021	1748	39	F	Addis ababa	Kality	9	Urban	Married	Governmental employee	Vaccinated	Yes	yes	yes	No	Yes	Yes	Yes	24/12/2021	No	Workplace	NP	Positive	Positive	28.1922
110	29/12/2021	1747	36	F	Addis ababa	K/Keranyo	1	Urban	Married	Governmental employee	Vaccinated	Yes	yes	yes	No	No	Yes	Yes	26/12/2021	No	Workplace	NP	Positive	Positive	26.0541
111	29/12/2022	2123	29	F	Addis ababa	N/S/L	12	Urban	Single	Governmental employee	Vaccinated	Yes	yes	No	No	No	No	No	24/12/2021	No	No	NP	Negative	Negative	N/A
112	29/12/2023	1684	40	F	Addis ababa	N/S/L	2	Urban	Married	Governmental employee	Vaccinated	Yes	No	No	No	No	Yes	No	25/12/2021	No	No	NP	Positive	Positive	26.9903
113	29/12/2024	1685	28	F	Addis ababa	N/S/L	2	Urban	Single	Governmental employee	Vaccinated	Yes	yes	yes	No	No	No	No	25/12/2021	No	No	NP	Negative	Positive	32.805
114	29/12/2025	1686	65	F	Addis ababa	K/Keranyo	12	Urban	Married	House wife	Non vaccinated	Yes	yes	No	yes	No	No	No	25/12/2021	No	No	NP	Negative	Negative	N/A
115	29/12/2026	2598	31	F	Addis ababa	K/Keranyo	6	Urban	Married	Governmental employee	Vaccinated	Yes	No	yes	No	No	No	No	25/12/2021	No	No	NP	Negative	Negative	N/A
116	29/12/2027	2590	32	F	Addis ababa	K/Keranyo	7	Urban	Single	Governmental employee	Non vaccinated	No	No	No	No	No	No	No	25/12/2021	No	Workplace	NP	Negative	Negative	N/A
117	29/12/2028	2591	26	F	Addis ababa	K/Keranyo	1	Urban	Single	Governmental employee	Non vaccinated	Yes	yes	yes	yes	Yes	Yes	Yes	25/12/2021	No	Workplace	NP	Positive	Positive	21.7673
118	29/12/2029	2456	36	M	Addis ababa	K/Keranyo	1	Urban	Married	Governmental employee	Non vaccinated	Yes	yes	yes	No	No	Yes	Yes	25/12/2021	No	Workplace	NP	Positive	Positive	28.0835
119	29/12/2030	2561	31	F	Addis ababa	K/Keranyo	10	Urban	Married	Governmental employee	Non vaccinated	Yes	No	No	No	Yes	No	No	25/12/2021	No	No	NP	Negative	Positive	33.8809
120	29/12/2031	2562	30	F	Addis ababa	N/S/L	1	Urban	Married	Governmental employee	Vaccinated	Yes	yes	yes	No	Yes	Yes	Yes	25/12/2021	No	No	NP	Negative	Negative	N/A

## Sheet: Sheet2
Coding
Male	1			Urban	0		Yes	0		Positive	0
Female	0			Rural	1		No	1		Negative	1
Addis Ababa	0			Married	0		No	0
Oromia	1			Single	1		Asthma	1
Amhara	2			Living with partner	2		Chronic cardiac disease	2
							DM&Hyper tension	3
Addis ketema	0			Governmental employee	0		Hyper tension	4
Arada	1			Self employed	1		HIV	5
bole	2			student	2
Gullele	3			unemployed	3		No	0
K/Keranyo	4			Retired	4		Work place	1
Kality	5			Other	5		Household	2
Lideta	6
N/S/L	7			Vaccinated	0		Naso pharengeal	0
Sebeta	8			Non vaccinated	1		Oropharengeal	1
Shewa robit	9
Yeka	10

## Sheet: Coded
S.No	Date	Study code	Age	Sex	Region	Zone	Woreda	Living area	Marital status	Occupation	Vaccination	Symptom	Cough	Fever	Shortness of breath	Sore throat	Head ache	Easy fatigue	Onset of symptom	Chronic conditions	Contact	Specimen type	RDT Ag test	RT PCR	CT value
1	15/12/2021	22022	29	0	0	4	1	0	0	0	0	0	0	0	1	0	0	0	13/12/2021	0	1	0	0	0	24.1499
2	21/12/2021	21995	36	1	0	4	6	0	0	1	1	0	0	0	1	0	0	0	19/12/2021	0	2	0	1	1	N/A
3	21/12/2021	21984	29	0	0	0	1	0	0	0	0	0	0	0	1	1	0	1	21/12/2021	0	1	0	1	1	N/A
4	21/122021	21983	32	0	0	4	5	0	0	0	0	0	1	1	1	0	0	0	19/12/2021	0	1	0	1	0	29.35
5	22/12/2021	22181	36	0	0	10	13	0	0	1	0	0	0	1	0	0	1	0	20/12/2021	0	0	0	0	0	24.35
6	22/12/2021	21962	26	0	0	8	3	0	1	1	1	0	0	1	0	1	1	1	21/12/2021	0	0	0	0	0	25.5638
7	22/12/2021	22012	40	0	0	10	12	0	0	0	1	0	1	1	1	1	0	1	21/12/2021	0	0	0	0	0	22.7154
8	22/12/2021	22003	82	1	0	4	1	0	0	4	1	0	0	1	0	1	1	1	22/12/2021	4	0	0	1	1	N/A
9	22/12/2021	22004	42	1	0	4	5	0	0	0	0	0	0	0	1	1	1	1	22/12/2021	0	0	0	1	1	N/A
10	22/12/2021	22005	39	1	0	4	1	0	0	0	1	0	0	1	0	1	1	1	22/12/2021	1	0	0	1	1	N/A
11	22/12/2021	22002	35	0	0	4	2	0	0	0	1	0	0	1	1	1	1	1	22/12/2021	0	0	0	0	0	23.926
12	23/12/2021	26796	48	1	0	4	2	0	0	0	1	0	0	1	1	1	0	0	22/12/2021	0	1	0	1	1	N/A
13	23/12/2021	26797	28	0	0	1	1	0	1	0	1	0	1	0	1	0	0	0	22/12/2021	0	1	0	0	0	21.47
14	23/12/2021	26798	22	0	0	4	5	0	1	0	0	0	0	0	1	1	0	0	19/12/2021	0	0	0	0	0	20.78
15	23/12/2021	21985	45	0	0	4	2	0	0	0	0	0	0	1	1	0	0	0	22/12/2021	0	1	0	1	1	N/A
16	23/12/2021	21986	23	1	0	0	8	0	1	0	0	0	0	1	1	1	0	1	22/12/2021	0	1	0	1	1	N/A
17	23/12/2021	22182	29	0	0	4	2	0	0	0	1	0	0	1	1	0	0	1	23/12/2021	0	1	0	1	0	27.89
18	23/12/2021	21987	24	0	0	4	2	0	1	0	1	0	0	1	1	0	0	0	23/12/2021	0	1	0	0	0	24.88
19	23/12/2021	21998	56	1	0	4	1	0	0	0	1	0	0	0	1	1	0	1	21/12/2021	4	0	0	0	0	23.14
20	23/12/2021	21999	35	0	0	4	1	0	0	0	1	0	1	1	1	1	1	0	21/12/2021	0	1	0	1	0	26.0885
21	23/12/2021	22000	24	0	0	4	9	0	1	0	1	0	1	1	1	1	1	1	21/12/2021	0	1	0	0	0	19.6596
22	23/12/2021	22001	37	0	0	4	1	0	0	1	1	1	1	1	1	1	1	1	N/A	0	0	0	0	0	18.2987
23	23/12/2021	21997	27	0	0	4	4	0	1	0	1	0	0	1	1	1	1	1	22/12/2021	0	1	0	1	1	N/A
24	23/12/2021	21963	28	0	0	4	1	0	1	0	1	0	0	1	1	1	0	1	22/12/2021	0	0	0	0	0	20.0762
25	23/12/2021	22027	40	0	0	4	1	0	0	0	0	0	0	1	1	0	0	0	22/12/2021	0	0	0	1	1	N/A
26	24/12/2021	26795	23	1	0	1	7	0	1	2	1	0	0	1	1	0	0	1	23/12/2021	0	1	0	1	1	N/A
27	24/12/2021	22008	36	1	0	4	1	0	1	0	1	1	1	1	1	1	1	1	N/A	0	0	0	1	1	N/A
28	24/12/2021	22013	45	1	0	4	8	0	0	0	0	0	0	1	1	1	1	1	23/12/2021	0	0	0	1	1	N/A
29	24/12/2021	22011	53	0	0	4	1	0	0	0	1	0	0	1	1	0	0	1	23/12/2021	0	0	0	0	0	17.1166
30	24/12/2021	22010	2	0	0	4	2	0	2	5	1	0	0	1	1	1	1	1	23/12/2021	0	0	0	1	1	N/A
31	24/12/2021	22007	58	1	0	4	1	0	0	0	1	0	0	1	1	1	1	1	23/12/2021	0	0	0	1	1	N/A
32	27/12/2021	1710	29	0	0	4	2	0	0	0	0	0	0	1	1	1	1	0	23/12/2021	0	0	0	0	0	24.77
33	27/12/2021	1757	30	1	0	4	2	0	1	0	0	0	1	0	1	0	1	1	25/12/2021	0	0	0	1	1	N/A
34	29/12/2021	1756	30	0	0	1	7	0	1	0	0	0	0	1	0	0	1	1	26/12/2021	0	1	0	1	1	N/A
35	29/12/2021	21785	23	0	0	4	8	0	1	0	0	0	0	0	1	0	0	1	27/12/2021	0	0	0	1	1	N/A
36	27/12/2021	21704	70	0	0	4	3	0	0	3	1	0	0	1	0	1	1	1	25/12/2021	2	0	0	0	0	28.33
37	25/12/2021	21681	23	1	2	9	N	Rural	1	3	1	0	0	1	1	0	0	0	23/12/2021	0	0	0	1	0	29.56
38	22/12/2021	21693	18	0	0	4	1	0	1	3	1	0	0	0	0	1	1	0	20/12/2021	0	0	0	1	1	N/A
39	25/12/2021	21686	80	1	0	4	3	0	0	4	1	0	1	1	0	1	0	1	23/12/2021	0	0	0	1	1	N/A
40	25/12/2021	21683	70	1	1	8		0	0	4	0	0	1	1	0	1	1	1	22/12/2021	4	0	0	1	1	N/A
41	25/12/2021	21688	65	1	0	4	3	0	0	4	1	0	0	1	1	1	1	1	22/12/2021	2	0	0	1	1	N/A
42	25/12/2021	21687	40	0	0	4	3	0	0	0	1	0	0	1	1	1	1	1	22/12/2021	0	0	0	1	1	N/A
43	29/12/2021	21771	22	0	0	4	1	0	1	0	0	0	0	0	1	0	1	1	25/12/2021	0	0	0	1	1	N/A
44	29/12/2022	21767	36	0	0	6	4	0	0	0	1	1	0	0	1	1	1	1	26/12/2021	0	0	0	1	1	N/A
45	29/12/2021	21766	32	0	0	4	12	0	1	0	1	1	0	1	0	1	1	1	26/12/2021	0	0	0	1	1	N/A
46	29/12/2021	1764	32	0	0	4	6	0	0	0	0	0	1	1	1	0	0	1	24/12/2021	0	1	0	1	1	N/A
47	29/12/2021	1763	37	0	0	2	10	0	0	0	0	0	0	0	1	0	0	0	25/12/2021	0	1	0	1	1	N/A
48	25/12/2021	1769	38	0	0	4	6	0	0	0	0	0	0	0	1	1	0	0	22/12/2021	0	1	0	0	0	23.32
49	25/12/2021	1768	38	1	0	6	4	0	0	0	0	0	0	0	1	0	0	0	22/12/2021	0	1	0	0	0	21.16
50	24/12/2021	1860	50	1	0	4	1	0	0	0	0	0	0	1	1	0	0	1	22/12/2021	0	1	0	0	0	27.1359
51	24/12/2021	1858	43	0	0	4	1	0	0	0	0	0	0	0	1	0	0	0	22/12/2021	0	1	0	0	0	23.8248
52	26/12/2021	1857	41	1	0	4	1	0	0	0	0	0	1	0	1	1	0	0	23/12/2021	0	1	0	0	0	20.3346
53	26/12/2021	1854	8	1	0	4	5	0	2	2	1	1	1	1	1	1	1	1	NA	0	2	0	1	0	30.4589
54	26/12/2021	1852	53	1	0	4	1	0	0	0	0	0	1	0	1	1	1	1	23/12/2021	0	1	0	0	0	23.4705
55	24/12/2021	1806	38	0	0	4	1	0	0	0	0	0	1	0	1	1	1	1	22/12/2021	0	0	0	1	0	35.327
56	24/12/2021	1804	41	0	0	4	5	0	0	0	0	0	0	0	1	0	0	0	21/12/2021	0	1	0	0	0	21.6226
57	26/12/2021	1803	33	1	0	4	1	0	0	0	0	0	0	0	1	0	0	0	23/12/2021	0	1	0	0	0	24.9189
58	26/12/2021	1802	37	1	0	4	1	0	1	0	1	0	0	1	1	0	0	0	23/12/2021	0	1	0	0	0	26.3736
59	25/12/2021	1801	30	0	0	4	1	0	1	0	1	0	0	1	1	0	0	0	22/12/2021	0	1	0	0	0	22.7046
60	28/12/2021	1800	29	0	0	4	1	0	1	0	0	0	0	1	1	1	0	0	26/12/2021	0	1	0	0	0	20.2387
61	25/12/2021	1797	33	0	0	4	1	0	0	0	0	0	0	0	1	0	0	0	23/12/2021	0	1	0	1	0	34.3632
62	27/12/2021	1796	29	0	0	4	1	0	1	0	0	0	0	0	1	0	0	0	23/12/2021	0	1	0	1	0	28.4331
63	23/12/2021	22026	29	0	0	4	2	0	1	0	0	0	0	1	0	1	0	1	20/12/2021	0	0	0	1	1	N/A
64	28/12/2021	1794	42	1	0	4	2	0	0	0	1	0	0	0	1	0	0	0	21/12/2021	0	1	0	0	0	26.1745
65	27/12/2021	1736	33	0	0	4	2	0	0	0	0	0	0	0	1	1	0	0	25/12/2021	0	1	0	0	0	29.1495
66	27/12/2021	1734	30	1	0	4	5	0	1	0	1	0	0	0	1	1	0	0	25/12/2021	0	1	0	0	0	24.6511
67	27/12/2021	1738	14	0	0	4	2	0	2	2	1	0	0	0	0	0	0	0	25/12/2021	0	2	0	0	0	23.1127
68	27/12/2021	1739	26	0	0	4	1	0	1	0	1	0	0	0	0	0	0	0	25/12/2021	0	1	0	0	0	21.7673
69	27/12/2021	1741	36	1	0	4	1	0	0	0	1	0	0	0	1	1	0	0	25/12/2021	0	1	0	0	0	28.0835
70	27/12/2021	1743	31	0	0	4	10	0	0	0	1	0	1	1	1	0	1	1	25/12/2021	0	0	0	1	0	33.8809
71	27/12/2021	1841	30	0	0	4	1	0	0	0	0	0	0	0	1	0	0	0	25/12/2021	0	0	0	1	1	N/A
72	27/12/2021	1735	42	0	0	4	15	0	0	0	0	0	0	1	1	0	0	0	27/12/2021	0	0	0	1	1	N/A
73	27/12/2021	1737	13	1	0	4	2	0	2	2	1	1	1	1	1	1	1	1	25/12/2021	0	0	0	1	1	N/A
74	27/12/2021	1740	27	0	0	4	1	0	1	0	1	0	0	0	1	1	0	0	25/12/2021	0	0	0	1	1	N/A
75	27/12/2021	1742	28	1	0	4	1	0	1	0	1	0	1	1	1	0	1	1	25/12/2021	0	0	0	1	1	N/A
76	27/12/2021	1746	27	1	0	4	1	0	1	0	1	0	0	1	1	1	1	1	25/12/2021	0	1	0	1	1	39.1678
77	27/12/2021	1744	32	0	0	5	1	0	0	0	1	0	0	0	1	0	0	0	25/12/2021	0	0	0	1	1	N/A
78	25/12/2021	1729	50	0	0	4	1	0	0	0	1	0	0	0	1	1	1	1	23/12/2021	5	0	0	1	1	N/A
79	26/12/2021	1824	20	0	0	4	1	0	1	0	1	0	0	1	1	1	0	1	23/12/2021	0	0	0	1	0	37.6724
80	26/12/2021	1822	19	1	0	4	1	0	2	2	0	0	1	1	1	1	1	0	24/12/2021	0	0	0	1	1	N/A
81	27/12/2021	1861	6	1	0	4	5	0	2	2	1	1	1	1	1	1	1	1	24/12/2021	0	0	0	1	1	N/A
82	27/12/2021	1856	36	0	0	7	1	0	0	0	0	1	1	1	1	1	1	1	25/12/2021	0	0	0	1	1	N/A
83	28/12/2021	1927	28	0	0	7	7	0	1	0	0	0	0	1	1	0	0	0	24/12/2021	0	1	0	1	1	N/A
84	27/12/2021	1851	28	0	0	4	1	0	1	0	0	0	0	1	1	1	0	0	24/12/2021	0	0	0	1	1	N/A
85	27/12/2021	1847	29	0	0	7	12	0	1	0	0	0	0	1	1	1	1	1	24/12/2021	0	0	0	1	1	N/A
86	27/12/2021	1777	40	0	0	7	2	0	0	0	0	0	1	1	1	1	0	1	25/12/2021	0	0	0	0	0	26.9903
87	27/12/2021	1774	28	0	0	7	2	0	1	0	0	0	0	0	1	1	1	1	25/12/2021	0	0	0	1	0	32.805
88	27/12/2021	1772	65	0	0	4	12	0	0	3	1	0	0	1	0	1	1	1	25/12/2021	0	0	0	1	1	N/A
89	28/12/2021	1811	31	0	0	4	6	0	0	0	0	0	1	0	1	1	1	1	25/12/2021	0	0	0	1	1	N/A
90	28/12/2021	1868	32	0	0	4	7	0	1	0	1	1	1	1	1	1	1	1	25/12/2021	0	1	0	1	1	N/A
91	28/12/2021	1807	43	0	0	7	2	0	0	0	0	1	1	1	1	1	1	1	25/12/2021	0	1	0	1	1	N/A
92	28/12/2021	1805	36	0	0	4	5	0	0	0	0	0	0	0	1	1	1	1	25/12/2021	0	0	0	1	1	N/A
93	27/12/2021	1798	42	0	0	4	1	0	0	0	0	0	0	1	1	1	1	1	24/12/2021	0	0	0	1	1	N/A
94	27/12/2021	1732	30	0	0	4	1	0	1	0	1	0	0	0	1	1	0	1	24/12/2021	0	0	0	0	0	30.8157
95	27/12/2021	1730	13	0	0	7	2	0	2	2	0	0	1	0	1	1	0	0	25/12/2021	0	0	0	0	0	29.6512
96	27/12/2021	1728	31	0	0	4	1	0	1	0	0	0	1	1	1	1	1	0	24/12/2021	0	1	0	0	0	32.9707
97	27/12/2021	1727	38	1	0	7	1	0	0	0	1	0	0	1	1	0	0	0	25/12/2021	0	1	0	0	0	20.1815
98	27/12/2021	1726	21	0	0	7	1	0	1	0	1	0	0	1	0	1	1	1	25/12/2021	0	1	0	1	0	34.3124
99	27/12/2021	1723	46	0	0	4	5	0	0	0	1	0	1	0	1	1	1	0	24/12/2021	0	0	0	1	1	N/A
100	27/12/2021	1721	31	0	0	2	14	0	1	0	0	0	0	1	1	1	1	1	24/12/2021	0	0	0	1	1	N/A
101	26/12/2021	1716	62	1	0	4	1	0	0	3	1	0	0	1	1	1	1	0	24/12/2021	0	0	0	1	1	N/A
102	27/12/2021	1722	39	0	0	4	6	0	0	0	1	0	0	1	1	1	1	0	24/12/2021	0	1	0	1	0	36.8567
103	26/12/2021	1717	38	0	0	7	1	0	0	0	1	0	0	0	1	0	0	0	24/12/2021	3	1	0	0	0	28.8717
104	26/12/2021	1715	35	1	0	7	1	0	1	0	1	1	1	1	1	1	1	1	24/12/2021	0	0	0	1	1	N/A
105	27/12/2021	1752	41	1	0	0	6	0	0	0	0	0	1	0	1	0	1	1	24/12/2021	0	1	0	0	0	25.7187
106	27/12/2021	1751	29	0	0	7	2	0	1	0	0	0	0	1	1	0	0	0	25/12/2021	0	1	0	1	0	33.1949
107	27/12/2021	1750	34	1	0	3	9	0	0	0	0	0	0	1	1	0	0	0	25/12/2021	0	1	0	0	0	21.5728
108	29/12/2021	1749	38	0	0	7	2	0	0	0	0	0	0	1	1	0	0	0	25/12/2021	0	1	0	0	0	26.7976
109	29/12/2021	1748	39	0	0	5	9	0	0	0	0	0	0	0	1	0	0	0	24/12/2021	0	1	0	0	0	28.1922
110	29/12/2021	1747	36	0	0	4	1	0	0	0	0	0	0	0	1	1	0	0	26/12/2021	0	1	0	0	0	26.0541
111	29/12/2022	2123	29	0	0	7	12	0	1	0	0	0	0	1	1	1	1	1	24/12/2021	0	0	0	1	1	N/A
112	29/12/2023	1684	40	0	0	7	2	0	0	0	0	0	1	1	1	1	0	1	25/12/2021	0	0	0	0	0	26.9903
113	29/12/2024	1685	28	0	0	7	2	0	1	0	0	0	0	0	1	1	1	1	25/12/2021	0	0	0	1	0	32.805
114	29/12/2025	1686	65	0	0	4	12	0	0	3	1	0	0	1	0	1	1	1	25/12/2021	0	0	0	1	1	N/A
115	29/12/2026	2598	31	0	0	4	6	0	0	0	0	0	1	0	1	1	1	1	25/12/2021	0	0	0	1	1	N/A
116	29/12/2027	2590	32	0	0	4	7	0	1	0	1	1	1	1	1	1	1	1	25/12/2021	0	1	0	1	1	N/A
117	29/12/2028	2591	26	0	0	4	1	0	1	0	1	0	0	0	0	0	0	0	25/12/2021	0	1	0	0	0	21.7673
118	29/12/2029	2456	36	1	0	4	1	0	0	0	1	0	0	0	1	1	0	0	25/12/2021	0	1	0	0	0	28.0835
119	29/12/2030	2561	31	0	0	4	10	0	0	0	1	0	1	1	1	0	1	1	25/12/2021	0	0	0	1	0	33.8809
120	29/12/2031	2562	30	0	0	7	1	0	0	0	0	0	0	0	1	0	0	0	25/12/2021	0	0	0	1	1	N/A
